# Supplementary material for: Overexpression of cannabinoid receptor 2 is associated with human breast cancer proliferation, apoptosis, chemosensitivity and prognosis via the PI3K/Akt/mTOR signaling pathway
Source: Cancer Med. 2023 May 23;12(12):13538–50. doi: 10.1002/cam4.6037 (PMC10315729; doi:10.1002/cam4.6037)
Supplement: Supplementary file 5 — Table S1. [file CAM4-12-13538-s003.xlsx]

## Sheet: Sheet1
Table S1 Baseline characteristics of patients
application	Age	Tumor size（mm）	Pathological type	Stage	ER	PR	HER-2	P53
Sequencing	44	33	IDC	ⅡB	-	-	-	+
	53	22	IDC	ⅢA	-	-	-	+
	37	32	IDC	ⅡA	-	-	+	+
	51	32	IDC	ⅡB	-	-	-	+
	50	28	IDC	ⅡA	-	-	-	+
	32	23	IDC	ⅡA	-	-	+	+
qRT-PCR	43	59	IDC	ⅢA	+	+	-	-
	49	30	IDC	ⅢB	+	+	+	+
	43	59	IDC	ⅢA	+	+	+
	48	54	IDC	ⅡB	-	-	-	-
	52	35	IDC	ⅡA	-	-	-	+
	48	32	IDC	ⅡB	-	-	+	+
	65	37	IDC	ⅢA	+	+	-	-
	42	34	IDC	ⅡA	+	+	-	+
	43	27	MA	ⅡA	+	+	-	-
	52	34	IDC	ⅢB	-	+	-	-
	47	21	IDC	ⅡA	+	+	-	-
	49	15	MA	ⅡA	+	+	-	-
	41	19	IDC	ⅡB	+	+	+	+
	49	43	DCIS+IDC	ⅡB	+	+	+	+
	49	37	IDC	ⅡA	+	+	+	-
	46	38	IDC	ⅢA	+	+	+	+
	45	39	IDC	ⅡA	+	+	+	+
	46	37	IDC	ⅢB	+	+	+	-
	46	50	IDC	ⅡB	-	-	+	+
	58	24	IDC	ⅡA	-	-	+	+
	51	39	IDC	ⅡA	-	-	+	-
	55	38	IDC	ⅡA	-	-	+	+
	59	37	IDC	ⅡA	-	-	+	+
	48	41	IDC	ⅡA	-	-	+	+
	44	35	MBC	ⅡB	-	-	-	+
	47	20	IDC	ⅡA	-	-	-	+
	36	30	IDC	ⅢB	-	-	-	+
	59	16	IDC	ⅡA	-	-	-	+
	45	29	IDC	ⅡA	-	-	-	+
	55	49	IDC	II B	-	-	-	-
WB	51	58	IDC	IIB	-	-	-	+
	50	37	IDC	ⅡA	-	-	+	+
	45	23	IDC	IIB	-	-	+	+
	58	25	IDC	ⅡA	-	-	-	+
	56	32	IDC	IIB	-	-	+	+
	42	25	IDC	IV	+	+	-	+
	58	24	IDC	ⅡA	+	+	+	+
	59	47	IDC	ⅢC	+	-	+	+
IHC	64	25	IDC	ⅡA	+	-	+	+
	73	16	DCIS	ⅠA	+	-	-	+
	45	21	DCIS	ⅠA	-	-	+	-
	49	31	IDC	ⅡA	+	+	-	+
	39	31	IDC	ⅠA	+	+	+	-
	50	21	IDC	ⅡA	-	-	+	+
	48	16	IDC	ⅡA	+	+	+	+
	39	16	IDC	ⅢA	+	-	+	+
	46	35	DCIS	IIB	+	+	+	+
	66	23	IDC	ⅡA	+	+	-	+
	33	24	IDC	ⅢA	+	-	+	+
	56	37	IDC	IIB	-	-	+	+
	45	38	IDC	ⅢB	+	-	+	+
	53	10	DCIS	ⅡA	-	+	+	+
	54	21	IDC	ⅡA	-	-	+	+
	47	15	IDC	ⅠA	+	+	+	+
	45	26	DCIS	ⅡA	+	+	+	+
	47	49	DCIS	ⅡA	+	+	+	+
	53	33	BF		+	+	+	-
	43	22	IDC	ⅢA	+	+	+	+
	37	26	IDC	ⅢB	+	+	+	-
	45	42	DCIS	Ⅳ	-	+	+	+
	51	27	IDC	ⅡA	+	+	+	+
	56	18	IDC	IIB	+	-	+	-
	61	26	IDC	ⅡA	+	-	+	+
	47	31	IDC	ⅡA	+	-	-	+
	48	21	IDC	ⅡA	+	+	-	+
	59	35	IDC	ⅡA	-	+	+	+
	46	8	IDC	ⅠA	-	-	-	+
	45	25	IDC	ⅢA	+	-	+	+
	45	38	IDC	ⅡA	-	-	+	-
	37	10	IDC	ⅠA	+	+	+	+
	50	42	IDC	ⅢA	+	+	+	-
	54	15	IDC	ⅠA	+	+	+	+
	34	13	IDC	ⅠA	+	-	-	+
	45	18	IDC	ⅢA	+	+	+	-
	41	31	IDC	IIB	+	+	+	-
	44	61	IDC	ⅢB	-	-	+	+
	44	27	IDC	ⅡA	-	-	-	+
	68	14	DCIS+IDC	ⅠA	+	+	+	-
	55	17	IDC	ⅠA	+	+	+	+
	70	48	MA	ⅡA	+	+	+	-
	35	48	IDC	IIB	+	+	+	+
	68	16	IDC	IV	-	-	-	+
	49	11	IDC	ⅠA	+	+	+	+
	77	56	IDC	IIB	-	-	-	+
	50	23	IDC	IIB	-	-	+	+
	42	16	DCIS	ⅠA	+	+	+	-
	47	18	IDC	ⅡA	+	+	+	+
	49	20	IDC	ⅢA	+	+	+	+
	52	5	IDC	ⅠA	-	-	-	+
	51	40	IDC	ⅡA	+	+	+	+
	63	36	IDC	IV	+	+	+	+
	47	24	IDC	ⅢA	+	-	+	-
	54	33	IDC	ⅡA	+	-	+	+
	64	22	DCIS	ⅢB	-	-	+	+
	47	18	IDC	IIB	+	+	+	+
	53	27	DCIS+IDC	ⅢB	-	-	+	+
	58	28	IDC	IIB	+	+	+	+
	46	24	DCIS	ⅢA	+	+	+	+
	52	33	IDC	ⅡA	-	-	+	+
	51	23	DCIS+IDC	ⅡA	+	+	+	+
	50	21	IDC	IIB	+	+	+	+
	51	60	DCIS	IIB	+	+	+	+
	50	41	IDC	IIB	+	+	+	-
	54	19	IDC	ⅡA	-	-	+	+
	62	25	IDC	ⅢA	-	-	+	+
	56	14	IDC	ⅡA	+	+	+	+
	45	22	DCIS	IIB	+	+	+	-
	60	12	IDC	ⅠA	+	+	-	+
	51	34	DCIS	ⅡA	+	-	+	+
	46	22	IDC	ⅡA	+	+	+	+
	57	26	DCIS	ⅡA	-	-	+	+
	48	17	IDC	ⅠA	+	+	+	+
	50	28	IDC	ⅡA	-	-	+	+
	45	37	IDC	ⅢA	+	+	+	+
	42	25	IDC	ⅡA	+	-	+	+
	65	16	IDC	ⅡA	+	+	+	+
	51	36	DCIS	ⅡA	+	+	+	-
	49	33	IDC	ⅡA	+	+	+	-
	67	31	IDC	IIB	-	-	+	+
	37	68	DCIS	ⅠA	+	+	+	-
	62	30	IDC	IIB	-	-	+	+
	44	35	IDC	IIB	+	+	+	+
	47	24	IDC	ⅡA	+	+	-	-
	54	23	IDC	ⅡA	+	+	+	+
	47	7	BF		+	+	+	+
	57	16	DCIS	ⅠA	+	-	+	+
	48	17	IDC	ⅡA	-	+	+	+
	47	14	DCIS	ⅠA	+	+	-	-
	49	33	IDC	ⅡA	+	-	+	+
	63	33	DCIS	ⅡA	-	-	+	+
	47	15	IDC	ⅠA	+	-	+	-
	47	17	IDC	ⅠA	+	+	+	+
	51	8	BF		+	-	+	+
Abbreviation:ER: estrogen receptor; PR: progesterone receptor; HER-2: human epidermal growth factor receptor 2; IDC, invasive ductal carcinoma; MA: mucinousadenocarcinoma; DCIS: ductal carcinoma in situ; MBC: medullary breast carcinoma; BF: breast fibroadenoma. The stage is based on AJCC 8th.
